# Supplementary material for: Adiponectin as Well as Compressive Forces Regulate in vitro β-Catenin Expression on Cementoblasts via Mitogen-Activated Protein Kinase Signaling Activation
Source: Front Cell Dev Biol. 2021 Apr 28;9:645005. doi: 10.3389/fcell.2021.645005 (PMC8113767; doi:10.3389/fcell.2021.645005)
Supplement: Supplementary file 1 [file Table_1.XLSX]

## Sheet: Firefly
Firefly
110	100	100	120	120	110	120	140	120	120	80	120
110	120	120	90	100	110	120	140	110	110	110	120
130	120	110	130	110	110	140	120	120	90	110	110
120	130	100	100	100	100	100	110	110	110	100	130
110	80	80	120	90	110	110	150	110	100	100	110
130	100	100	110	140	80	110	80	120	140	100	90
100	120	100	90	80	120	110	100	110	120	90	110
140	110	100	110	110	130	120	100	110	110	110	110
1uL A			1uL A			1uL B			1uL A
Negative control siRNA		103.333	Negative control siRNA	plus ApN	116.667	Negative control siRNA	plus ApN	126.667	blank		106.667
Negative control siRNA		116.667	Negative control siRNA	plus ApN	100	Negative control siRNA	plus ApN	123.333	DMSO		113.333
siAdipoR1		120	siAdipoR1	plus ApN	116.667	siAdipoR1	plus ApN	126.667	p38 inhibitor		103.333
siAdipoR2		116.667	siAdipoR2	plus ApN	100	siAdipoR2	plus ApN	106.667	ERK inhibitor		113.333
siMAPK1		90	siMAPK1	plus ApN	106.667	siMAPK1	plus ApN	123.333	JNK inhibitor		103.333
siMAPK3		110	siMAPK3	plus ApN	110	siMAPK3	plus ApN	103.333	p38 inhibitor	plus ApN	110
siMAPK8		106.667	siMAPK8	plus ApN	96.6667	siMAPK8	plus ApN	106.667	ERK inhibitor	plus ApN	106.667
siMAPK14		116.667	siMAPK14	plus ApN	116.667	siMAPK14	plus ApN	110	JNK inhibitor	plus ApN	110

## Sheet: Renilla
Renilla
15590	14250	22350	19870	21570	22280	25050	22230	23880	2390	1290	930
19040	16380	24110	25380	24500	25900	25770	26790	32440	3750	1470	960
18660	17810	21880	21410	23190	21850	18850	18980	19180	3970	1540	1140
14200	16770	19040	18260	15770	16770	16600	16080	18650	3230	1950	1170
16420	16940	15630	17330	19210	18540	19090	15790	18720	3790	1700	940
24540	23610	25130	24470	22790	21950	31030	24990	28660	3950	2020	1060
8980	11910	10820	12360	11440	11580	12410	12230	10800	2560	1350	940
11400	15550	11770	10300	11710	10780	12670	9970	10480	2230	1170	740
1uL A			1uL A			1uL B			1uL A
Negative control siRNA		17396.7	Negative control siRNA	plus ApN	21240	Negative control siRNA	plus ApN	23720	blank		1536.67
Negative control siRNA		19843.3	Negative control siRNA	plus ApN	25260	Negative control siRNA	plus ApN	28333.3	DMSO		2060
siAdipoR1		19450	siAdipoR1	plus ApN	22150	siAdipoR1	plus ApN	19003.3	p38 inhibitor		2216.67
siAdipoR2		16670	siAdipoR2	plus ApN	16933.3	siAdipoR2	plus ApN	17110	ERK inhibitor		2116.67
siMAPK1		16330	siMAPK1	plus ApN	18360	siMAPK1	plus ApN	17866.7	JNK inhibitor		2143.33
siMAPK3		24426.7	siMAPK3	plus ApN	23070	siMAPK3	plus ApN	28226.7	p38 inhibitor	plus ApN	2343.33
siMAPK8		10570	siMAPK8	plus ApN	11793.3	siMAPK8	plus ApN	11813.3	ERK inhibitor	plus ApN	1616.67
siMAPK14		12906.7	siMAPK14	plus ApN	10930	siMAPK14	plus ApN	11040	JNK inhibitor	plus ApN	1380

## Sheet: Average
Firefly
1uL A			1uL A		0	1uL B		0	1uL A
Negative control siRNA		103.333	Negative control siRNA	plus ApN	116.667	Negative control siRNA	plus ApN	126.667	blank		106.667
Negative control siRNA		116.667	Negative control siRNA	plus ApN	100	Negative control siRNA	plus ApN	123.333	DMSO		113.333
siAdipoR1		120	siAdipoR1	plus ApN	116.667	siAdipoR1	plus ApN	126.667	p38 inhibitor		103.333
siAdipoR2		116.667	siAdipoR2	plus ApN	100	siAdipoR2	plus ApN	106.667	ERK inhibitor		113.333
siMAPK1		90	siMAPK1	plus ApN	106.667	siMAPK1	plus ApN	123.333	JNK inhibitor		103.333
siMAPK3		110	siMAPK3	plus ApN	110	siMAPK3	plus ApN	103.333	p38 inhibitor	plus ApN	110
siMAPK8		106.667	siMAPK8	plus ApN	96.6667	siMAPK8	plus ApN	106.667	ERK inhibitor	plus ApN	106.667
siMAPK14		116.667	siMAPK14	plus ApN	116.667	siMAPK14	plus ApN	110	JNK inhibitor	plus ApN	110
Renilla
1uL A		0	1uL A		0	1uL B		0	1uL A
Negative control siRNA		17396.7	Negative control siRNA	plus ApN	21240	Negative control siRNA	plus ApN	23720	blank		1536.67
Negative control siRNA		19843.3	Negative control siRNA	plus ApN	25260	Negative control siRNA	plus ApN	28333.3	DMSO		2060
siAdipoR1		19450	siAdipoR1	plus ApN	22150	siAdipoR1	plus ApN	19003.3	p38 inhibitor		2216.67
siAdipoR2		16670	siAdipoR2	plus ApN	16933.3	siAdipoR2	plus ApN	17110	ERK inhibitor		2116.67
siMAPK1		16330	siMAPK1	plus ApN	18360	siMAPK1	plus ApN	17866.7	JNK inhibitor		2143.33
siMAPK3		24426.7	siMAPK3	plus ApN	23070	siMAPK3	plus ApN	28226.7	p38 inhibitor	plus ApN	2343.33
siMAPK8		10570	siMAPK8	plus ApN	11793.3	siMAPK8	plus ApN	11813.3	ERK inhibitor	plus ApN	1616.67
siMAPK14		12906.7	siMAPK14	plus ApN	10930	siMAPK14	plus ApN	11040	JNK inhibitor	plus ApN	1380
Ratio
		168.355			182.057			187.263			14.4062
		170.086			252.6			229.73			18.1765
		162.083			189.857			150.026			21.4516
		142.886			169.333			160.406			18.6765
		181.444			172.125			144.865			20.7419
		222.061			209.727			273.161			21.303
		99.0938			122			110.75			15.1562
		110.629			93.6857			100.364			12.5455

## Sheet: SD
2021-02-26
Firefly	0	0	0	0	0	0	0	0	0	0	0
110	100	100	120	120	110	120	140	120	120	80	120
110	120	120	90	100	110	120	140	110	110	110	120
130	120	110	130	110	110	140	120	120	90	110	110
120	130	100	100	100	100	100	110	110	110	100	130
110	80	80	120	90	110	110	150	110	100	100	110
130	100	100	110	140	80	110	80	120	140	100	90
100	120	100	90	80	120	110	100	110	120	90	110
140	110	100	110	110	130	120	100	110	110	110	110
Renilla	0	0	0	0	0	0	0	0	0	0	0
15590	14250	22350	19870	21570	22280	25050	22230	23880	2390	1290	930
19040	16380	24110	25380	24500	25900	25770	26790	32440	3750	1470	960
18660	17810	21880	21410	23190	21850	18850	18980	19180	3970	1540	1140
14200	16770	19040	18260	15770	16770	16600	16080	18650	3230	1950	1170
16420	16940	15630	17330	19210	18540	19090	15790	18720	3790	1700	940
24540	23610	25130	24470	22790	21950	31030	24990	28660	3950	2020	1060
8980	11910	10820	12360	11440	11580	12410	12230	10800	2560	1350	940
11400	15550	11770	10300	11710	10780	12670	9970	10480	2230	1170	740
Ratio
141.727	142.5	223.5	165.583	179.75	202.545	208.75	158.786	199	19.9167	16.125	7.75
173.091	136.5	200.917	282	245	235.455	214.75	191.357	294.909	34.0909	13.3636	8
143.538	148.417	198.909	164.692	210.818	198.636	134.643	158.167	159.833	44.1111	14	10.3636
118.333	129	190.4	182.6	157.7	167.7	166	146.182	169.545	29.3636	19.5	9
149.273	211.75	195.375	144.417	213.444	168.545	173.545	105.267	170.182	37.9	17	8.54545
188.769	236.1	251.3	222.455	162.786	274.375	282.091	312.375	238.833	28.2143	20.2	11.7778
89.8	99.25	108.2	137.333	143	96.5	112.818	122.3	98.1818	21.3333	15	8.54545
81.4286	141.364	117.7	93.6364	106.455	82.9231	105.583	99.7	95.2727	20.2727	10.6364	6.72727
1uLTCF/LEF luciferase vector	Ratio(Average)	SD	1uL non-inducibleluciferase vector	Ratio(Average)	SD	1uL non-inducibleluciferase vector	Ratio(Average)	SD	1uLTCF/LEF luciferase vector	Ratio(Average)	SD
Negative control siRNA	168.355	38.3672	Negative control siRNA+ApN	182.057	15.2262	Negative control siRNA+ApN	187.263	21.6248	blank	14.4062	5.08314
			1uLTCF/LEF luciferase vector
Negative control siRNA	170.086	26.379	Negative control siRNA+ApN	252.6	20.0737	Negative control siRNA+ApN	229.73	44.3417	DMSO	18.1765	11.2503
siAdipoR1	162.083	25.0315	siAdipoR1+ApN	189.857	19.5169	siAdipoR1+ApN	150.026	11.5022	p38 inhibitor	21.4516	15.1246
siAdipoR2	142.886	31.7584	siAdipoR2+ApN	169.333	10.2308	siAdipoR2+ApN	160.406	10.2805	ERK inhibitor	18.6765	8.31477
siMAPK1	181.444	26.4511	siMAPK1+ApN	172.125	28.6025	siMAPK1+ApN	144.865	31.4241	JNK inhibitor	20.7419	12.3377
siMAPK3	222.061	26.6278	siMAPK3+ApN	209.727	45.5927	siMAPK3+ApN	273.161	30.1786	p38 inhibitor+ApN	21.303	6.71087
siMAPK8	99.0938	7.51269	siMAPK8+ApN	122	20.7143	siMAPK8+ApN	110.75	9.92088	ERK inhibitor+ApN	15.1562	5.22071
siMAPK14	110.629	24.6482	siMAPK14+ApN	93.6857	9.61948	siMAPK14+ApN	100.364	4.22326	JNK inhibitor+ApN	12.5455	5.69229
